# Supplementary material for: Modulation of Symbiont Lipid A Signaling by Host Alkaline Phosphatases in the Squid-Vibrio Symbiosis
Source: mBio. 2012 May 1;3(3):e00093-12. doi: 10.1128/mBio.00093-12 (PMC3569863; doi:10.1128/mBio.00093-12)
Supplement: Table S1 — Accession numbers for genes used in phylogenetic analysis. [file mbo002121269st1.xlsx]

## Sheet: Sheet1
Table S1. Accession numbers for genes used in phylogenetic analysis.
Name	Accession number	Description
Bombyx mandarina 1	BAF62124.1	alkaline phosphatase [Bombyx mandarina]
Bombyx mandarina 2	BAF62125.1	alkaline phosphatase [Bombyx mandarina]
Bos taurus 1	DAA32263.1	intestinal-type alkaline phosphatase [Bos taurus]
Bos taurus 2	AAA30571.1	intestinal alkaline phosphatase [Bos taurus]
Bos taurus 3	AAC33853.1	intestinal alkaline phosphatase III [Bos taurus]
Bos taurus 4	AAC33854.1	intestinal alkaline phosphatase IV [Bos taurus]
Bos taurus Nspe	DAA32056.1	alkaline phosphatase, tissue-nonspecific isozyme precursor [Bos taurus]
Branchiostoma floridae 1	XP_002598196.1	hypothetical protein BRAFLDRAFT_119115 [Branchiostoma floridae]
Branchiostoma floridae 2	XP_002598198.1	hypothetical protein BRAFLDRAFT_204783 [Branchiostoma floridae]
Canis lupus	XP_534605.2	PREDICTED: similar to Intestinal alkaline phosphatase precursor (IAP) [Canis familiaris]
Canis lupus Nspe	NP_001184066.1	alkaline phosphatase, tissue-nonspecific isozyme [Canis lupus familiaris]
Ciona intestinalis	NP_001027596.1	endoderm-specific alkaline phosphatase [Ciona intestinalis]
Ciona savignyi	BAA92180.1	endoderm-specific alkaline phosphatase [Ciona savignyi]
Euprymna scolopes 1	AER46069.1	Alkaline phosphatase isoform1 [Euprymna scolopes]
Euprymna scolopes 2	AER46070.1	Alkaline phosphatase isoform2 [Euprymna scolopes]
Felis catus	AAA82993.1	alkaline phosphatase [Felis catus]
Gallus gallus Nspe	AAA92562.1	tissue-nonspecific alkaline phosphatase precursor [Gallus gallus]
Glossina morsitans	ADD19045.1	alkaline phosphatase [Glossina morsitans morsitans]
Halocynthia roretzi	BAA13488.1	HrES-AP [Halocynthia roretzi]
Heliothis virescens	ACP39715.1	alkaline phosphatase [Heliothis virescens]
Homo sapiens	AAA51704.1	intestinal alkaline phosphatase precursor [Homo sapiens]
Homo sapiens Nspe	NP_000469.3	alkaline phosphatase, tissue-nonspecific isozyme isoform 1 precursor [Homo sapiens]
Homo sapiens P	NP_001623.3	alkaline phosphatase, placental type preproprotein [Homo sapiens]
Hydra magnipapillata	XP_002166181.1	PREDICTED: similar to alkaline phosphatase, liver/bone/kidney [Hydra magnipapillata]
Lottia gigantea 1	fgenesh2_pm.C_sca_82000006*	alkaline phosphatase [Lottia gigantea]
Lottia gigantea 2	fgenesh2_pg.C_sca_820024*	alkaline phosphatase [Lottia gigantea]
Mus musculus 1	AAA37873.1	intestinal alkaline phosphatase [Mus musculus]
Mus musculus 2	NP_031459.3	embryonic-type alkaline phosphatase precursor [Mus musculus]
Mus musculus 3	NP_001074551.1	Alpi [Mus musculus]
Mus musculus Nspe	AAG39908.1	tissue-nonspecific alkaline phosphatase [Mus musculus]
Nematostella vectensis	EDO45655.1	predicted protein [Nematostella vectensis]
Pandalus borealis	CAC35697.1	alkaline phosphatase [Pandalus borealis]
Pinctada fucata	AAV69062.1	alkaline phosphatase [Pinctada fucata]
Rattus norvegicus	AAF36717.1|AF227507_1	intestinal alkaline phosphatase-I [Rattus norvegicus]
Rattus norvegicus Nspe	NP_037191.1	alkaline phosphatase, tissue-nonspecific isozyme precursor [Rattus norvegicus]
Saccoglossus kowalevskii 1	XP_002739496.1	PREDICTED: tissue-nonspecific alkaline phosphatase-like [Saccoglossus kowalevskii]
Saccoglossus kowalevskii 2	XP_002730835.1	PREDICTED: tissue-nonspecific alkaline phosphatase-like [Saccoglossus kowalevskii]
Salmo salar	ACI33254.1	Alkaline phosphatase [Salmo salar]
Strongylocentrotus purpuratus 1	XP_789450.2	PREDICTED: similar to alkaline phosphatase [Strongylocentrotus purpuratus]
Strongylocentrotus purpuratus 2	XP_785463.1	PREDICTED: similar to HrES-AP [Strongylocentrotus purpuratus]
Strongylocentrotus purpuratus 3	XP_783443.1	PREDICTED: similar to Alpl-prov protein [Strongylocentrotus purpuratus]
Takifugu rubripes	NP_001027823.1	alkaline phosphatase [Takifugu rubripes]
Trichoplax adhaerens 1	XP_002110290.1	hypothetical protein TRIADDRAFT_54134 [Trichoplax adhaerens]
Trichoplax adhaerens 2	XP_002110291.1	hypothetical protein TRIADDRAFT_54135 [Trichoplax adhaerens]
Xenopus laevis 1	NP_001091135.1	alkaline phosphatase, intestinal, gene 1 [Xenopus laevis]
Xenopus laevis 2	NP_001106318.1	alkaline phosphatase, intestinal, gene 2 [Xenopus laevis]
Xenopus laevis Nspe	NP_001080895.1	tissue-nonspecific alkaline phosphatase [Xenopus laevis]
* JGI: http://genome.jgi-psf.org/Lotgi1/Lotgi1.home.html
